# Supplementary material for: Regional differentiation and extensive hybridization between mitochondrial clades of the Southern Ocean giant sea spider Colossendeis megalonyx
Source: R Soc Open Sci. 2015 Jul 29;2(7):140424. doi: 10.1098/rsos.140424 (PMC4632570; doi:10.1098/rsos.140424)
Supplement: ESM1: Sampling sites details [file rsos140424supp1.xlsx]

## Sheet: Blatt1
"Regional differentiation and extensive hybridisation between mitochondrial clades of the Southern Ocean giant sea spider Colossendeis megalonyx"
Dietz et al. (2015) Royal Society Open Science
Electronic Supporting Material 1: Sampling sites details
specimen number	region	lat	long	depth	cruise	clade	haplotype	accession number
41BT22-1	South Georgia	-54.2238	-36.534	230	ICEFISH	A	A-1	KT201815
57OT42	South Sandwich	-57.0708	-26.7733	120	ICEFISH	A	A-2	KT201832
BT32-1	South Sandwich	-57.0567	-26.7483	130	ICEFISH	A	A-2	KT201824
11341	Elephant Island	-61.3387	-55.6248	143-162		A	A-2	KT201850
11342	Elephant Island	-61.3387	-55.6248	143-162		A	A-2	KT201849
11343	Elephant Island	-61.3387	-55.6248	143-162		A	A-26	KT201936
11357	Elephant Island	-61.2066	-54.2522	188-196		A	A-2	KT201858
11367	Elephant Island	-61.2066	-54.2522	188-196		A	A-23	KT201934
11368	Elephant Island	-61.3387	-55.6248	143-162		A	A-2	KT201863
11371	Elephant Island	-61.2066	-54.2522	188-196		A	A-2	KT201859
11376	Elephant Island	-61.3387	-55.6248	143-162		A	A-2	KT201860
11382	Elephant Island	-61.2066	-54.2522	188-196		A	A-13	KT201929
11385	Elephant Island	-61.3387	-55.6248	143-162		A	A-2	KT201840
11388	Elephant Island	-61.2066	-54.2522	188-196		A	A-2	KT201865
11389	Elephant Island	-61.2066	-54.2522	188-196		A	A-2	KT201856
11396	Elephant Island	-61.3387	-55.6248	143-162		A	A-2	KT201842
11399	Elephant Island	-61.3387	-55.6248	143-162		A	A-2	KT201873
11463	Elephant Island	-61.2065	-54.2522	188-196		A	A-2	KT201848
11470	Elephant Island	-61.2065	-54.2522	188-196		A	A-7	KT201919
11482	Elephant Island	-61.2065	-54.2522	188-196		A	A-2	KT201861
11485	Elephant Island	-61.2065	-54.2522	188-196		A	A-24	KT201947
11486	Elephant Island	-61.2065	-54.2522	188-196		A	A-2	KT201843
11488	Elephant Island	-61.2065	-54.2522	188-196		A	A-2	KT201841
11503	Elephant Island	-61.2065	-54.2522	188-196		A	A-2	KT201871
11514	Elephant Island	-61.2065	-54.2522	188-196		A	A-2	KT201862
11535	Elephant Island	-61.2065	-54.2522	188-196		A	A-2	KT201866
11554	Elephant Island	-61.2065	-54.2522	188-196		A	A-2	KT201857
11370	Elephant Island	-61.3387	-55.6248	143-162		A	A-2	KT201864
11416	Elephant Island	-61.3387	-55.6248	143-162		A	A-2	KT201869
11417	Elephant Island	-61.2065	-54.2522	188-196		A	A-2	KT201870
11440	Elephant Island	-61.2065	-54.2522	188-196		A	A-22	KT201933
11441	Elephant Island	-61.2065	-54.2522	188-196		A	A-16	KT201952
11728	Elephant Island	-60.8693	-55.5017	251-248		A	A-2	KT201944
11731	Elephant Island	-60.8693	-55.5017	251-248		A	A-2	KT201887
11719-11	Elephant Island	-61.187	-54.5883	278-356		A	A-32	KT201941
11719-13	Elephant Island	-61.187	-54.5883	278-356		A	A-2	KT201906
11719-6	Elephant Island	-61.187	-54.5883	278-356		A	A-2	KT201885
11716-10	Elephant Island	-61.3343	-55.5277	149-160		A	A-31	KT201940
11716-11	Elephant Island	-61.3343	-55.5277	149-160		A	A-2	KT201902
11716-12	Elephant Island	-61.3343	-55.5277	149-160		A	A-8	KT201925
11716-16	Elephant Island	-61.3343	-55.5277	149-160		A	A-2	KT201883
11716-17	Elephant Island	-61.3343	-55.5277	149-160		A	A-2	KT201903
11716-18	Elephant Island	-61.3343	-55.5277	149-160		A	A-35	KT201943
11716-19	Elephant Island	-61.3343	-55.5277	149-160		A	A-2	KT201886
11716-2	Elephant Island	-61.3343	-55.5277	149-160		A	A-9	KT201951
11716-20	Elephant Island	-61.3343	-55.5277	149-160		A	A-2	KT201881
11716-21	Elephant Island	-61.3343	-55.5277	149-160		A	A-7	KT201921
11716-23	Elephant Island	-61.3343	-55.5277	149-160		A	A-2	KT201904
11716-24	Elephant Island	-61.3343	-55.5277	149-160		A	A-2	KT201905
11716-3	Elephant Island	-61.3343	-55.5277	149-160		A	A-28	KT201938
11716-4	Elephant Island	-61.3343	-55.5277	149-160		A	A-2	KT201895
11716-5	Elephant Island	-61.3343	-55.5277	149-160		A	A-2	KT201898
11716-6	Elephant Island	-61.3343	-55.5277	149-160		A	A-2	KT201884
11716-7	Elephant Island	-61.3343	-55.5277	149-160		A	A-2	KT201891
11716-8	Elephant Island	-61.3343	-55.5277	149-160		A	A-2	KT201890
11716-9	Elephant Island	-61.3343	-55.5277	149-160		A	A-2	KT201889
11717-1	Elephant Island	-61.3343	-55.5277	149-160		A	A-7	KT201923
11717-11	Elephant Island	-61.3343	-55.5277	149-160		A	A-2	KT201909
11717-12	Elephant Island	-61.3343	-55.5277	149-160		A	A-7	KT201922
11717-13	Elephant Island	-61.3343	-55.5277	149-160		A	A-2	KT201867
11717-14	Elephant Island	-61.3343	-55.5277	149-160		A	A-7	KT201920
11717-15	Elephant Island	-61.3343	-55.5277	149-160		A	A-20	KT201931
11717-17	Elephant Island	-61.3343	-55.5277	149-160		A	A-2	KT201875
11717-18	Elephant Island	-61.3343	-55.5277	149-160		A	A-10	KT201927
11717-19	Elephant Island	-61.3343	-55.5277	149-160		A	A-2	KT201844
11717-2	Elephant Island	-61.3343	-55.5277	149-160		A	A-2	KT201907
11717-20	Elephant Island	-61.3343	-55.5277	149-160		A	A-21	KT201932
11717-21	Elephant Island	-61.3343	-55.5277	149-160		A	A-2	KT201877
11717-22	Elephant Island	-61.3343	-55.5277	149-160		A	A-2	KT201878
11717-23	Elephant Island	-61.3343	-55.5277	149-160		A	A-2	KT201845
11717-25	Elephant Island	-61.3343	-55.5277	149-160		A	A-7	KT201915
11717-26	Elephant Island	-61.3343	-55.5277	149-160		A	A-7	KT201917
11717-27	Elephant Island	-61.3343	-55.5277	149-160		A	A-2	KT201837
11717-28	Elephant Island	-61.3343	-55.5277	149-160		A	A-12	KT201946
11717-29	Elephant Island	-61.3343	-55.5277	149-160		A	A-10	KT201926
11717-3	Elephant Island	-61.3343	-55.5277	149-160		A	A-2	KT201908
11717-30	Elephant Island	-61.3343	-55.5277	149-160		A	A-2	KT201838
11717-31	Elephant Island	-61.3343	-55.5277	149-160		A	A-2	KT201826
11717-32	Elephant Island	-61.3343	-55.5277	149-160		A	A-2	KT201833
11717-33	Elephant Island	-61.3343	-55.5277	149-160		A	A-2	KT201834
11717-34	Elephant Island	-61.3343	-55.5277	149-160		A	A-2	KT201829
11717-35	Elephant Island	-61.3343	-55.5277	149-160		A	A-8	KT201924
11717-36	Elephant Island	-61.3343	-55.5277	149-160		A	A-2	KT201827
11717-37	Elephant Island	-61.3343	-55.5277	149-160		A	A-9	KT201950
11717-39	Elephant Island	-61.3343	-55.5277	149-160		A	A-13	KT201928
11717-4	Elephant Island	-61.3343	-55.5277	149-160		A	A-2	KT201896
11717-40	Elephant Island	-61.3343	-55.5277	149-160		A	A-2	KT201828
11717-41	Elephant Island	-61.3343	-55.5277	149-160		A	A-2	KT201830
11717-42	Elephant Island	-61.3343	-55.5277	149-160		A	A-2	KT201836
11717-43	Elephant Island	-61.3343	-55.5277	149-160		A	A-2	KT201839
11717-44	Elephant Island	-61.3343	-55.5277	149-160		A	A-11	KT201945
11717-45	Elephant Island	-61.3343	-55.5277	149-160		A	A-2	KT201831
11717-47	Elephant Island	-61.3343	-55.5277	149-160		A	A-2	KT201825
11717-5	Elephant Island	-61.3343	-55.5277	149-160		A	A-27	KT201937
11717-6	Elephant Island	-61.3343	-55.5277	149-160		A	A-29	KT201939
11717-7	Elephant Island	-61.3343	-55.5277	149-160		A	A-30	KT201948
11344	South Georgia	-55.081	-35.1725	253-196		A	A-2	KT201854
11345	South Georgia	-55.081	-35.1725	253-196		A	A-2	KT201855
11360	South Georgia	-55.081	-35.1725	253-196		A	A-18	KT201817
11369	South Georgia	-55.081	-35.1725	253-196		A	A-19	KT201819
11372	South Georgia	-55.081	-35.1725	253-196		A	A-2	KT201852
11380	South Georgia	-55.081	-35.1725	253-196		A	A-19	KT201818
11381	South Georgia	-55.081	-35.1725	253-196		A	A-19	KT201820
11458	South Georgia	-55.081	-35.1725	253-196		A	A-15	KT201954
11502	South Georgia	-55.081	-35.1725	253-196		A	A-17	KT201816
11505	South Georgia	-55.081	-35.1725	253-196		A	A-15	KT201955
11508	South Georgia	-55.081	-35.1725	253-196		A	A-14	KT201953
11531	South Georgia	-55.081	-35.1725	253-196		A	A-2	KT201872
JR262-760	South Georgia	-55.1661	-35.4854		James Clark Ross 262	A	A-19	KT201822
JR262-0702.2	South Georgia	-55.1688	-35.4855	128.92	James Clark Ross 262	A	A-15	KT201956
JR262-0749.3	South Georgia	-55.1688	-35.4855	128.92	James Clark Ross 262	A	A-19	KT201821
JR262-1517.2.2	South Georgia	-54.396	-37.3748		James Clark Ross 262	A	A-2	KT201913
JR262-1517.2.3	South Georgia	-54.396	-37.3748		James Clark Ross 262	A	A-2	KT201914
11468	South Orkneys	-60.613	-45.1417	81-96		A	A-2	KT201847
11515	South Orkneys	-60.613	-45.1417	81-96		A	A-2	KT201876
11660-1	South Orkneys	-60.613	-45.1417	81-96		A	A-2	KT201901
11660-2	South Orkneys	-60.613	-45.1417	81-96		A	A-2	KT201894
11335	South Sandwich			103-221		A	A-2	KT201851
11390	South Sandwich	-57.0365	-26.7902	128-175		A	A-2	KT201868
11461	South Sandwich	-59.3936	-27.3227	110-188		A	A-2	KT201853
11498	South Sandwich	-58.468	-26.218	172-164		A	A-2	KT201846
11418	South Sandwich	-59.3936	-27.3227	110-188		A	A-25	KT201935
11649-1	South Sandwich	-58.3773	-26.2823	153-420		A	A-2	KT201882
11649-10	South Sandwich	-58.3773	-26.2823	153-420		A	A-2	KT201893
11649-12	South Sandwich	-58.3773	-26.2823	153-420		A	A-2	KT201892
11649-13	South Sandwich	-58.3773	-26.2823	153-420		A	A-2	KT201897
11649-2	South Sandwich	-58.3773	-26.2823	153-420		A	A-34	KT201949
11649-3	South Sandwich	-58.3773	-26.2823	153-420		A	A-2	KT201880
11504	South Shetlands	-62.3558	-60.7305	164-166		A	A-2	KT201874
11745						A	A-2	KT201835
11756						A	A-7	KT201918
11758						A	A-7	KT201916
S0933	South Sandwich	-57.0365	-26.7902	128-175		A	A-2	KT201899
S6735	Elephant Island	-61.3387	-55.6248	143-162		A	A-2	KT201900
S6790	Elephant Island	-61.3387	-55.6248	143-162		A	A-13	KT201930
S6797	Elephant Island	-61.3387	-55.6248	143-162		A	A-2	KT201888
S6798	Elephant Island	-61.3387	-55.6248	143-162		A	A-2	KT201879
S6799	Elephant Island	-61.3387	-55.6248	143-162		A	A-33	KT201942
PS61/45-2	Elephant Island	-60.9856	-55.1897	196	Polarstern 61	A	A-2	KT201910
PS61/45-3	Elephant Island	-60.9856	-55.1897	196	Polarstern 61	A	A-2	KT201911
PS61/45-4	Elephant Island	-60.9856	-55.1897	196	Polarstern 61	A	A-2	KT201912
#87-21						A	A-2	KT201823
11473	Burdwood Bank	-54.665	-61.2357	302-337		B	B-2	KT202119
11479	Burdwood Bank	-54.665	-61.2357	302-337		B	B-1	KT202116
11558	Burdwood Bank	-54.665	-61.2357	302-337		B	B-1	KT202117
208-5.2	Burdwood Bank	-54.5468	-56.1667	294	Polarstern 77	B	B-1	KT202115
PO_E006	Burdwood Bank	-52.6583	-60.2892	202	ICEFISH	B	B-2	KT202118
76OT50	Bouvet	-54.6371	3.3046	648	ICEFISH	C	C-1	KT202120
JR275-1203.1	Eastern Weddell Sea	-74.4962	-28.7373	1595.46	James Clark Ross 275	C	C-3	KT202121
Ch102.25	Western Antarctic Peninsula	-63.6691	-61.1675			D1	D1-29	KT202039
Ch122.15	Western Antarctic Peninsula	-67.7403	-69.2896			D1	D1-2	KT202008
C5	Western Antarctic Peninsula					D1	D1-13	KT202041
C8	Western Antarctic Peninsula					D1	D1-30	KT202043
C11	Western Antarctic Peninsula					D1	D1-7	KT202038
11719-4	Elephant Island	-61.187	-54.5883	278-356		D1	D1-3	KT202026
11719-7	Elephant Island	-61.187	-54.5883	278-356		D1	D1-9	KT202023
11719-8	Elephant Island	-61.187	-54.5883	278-356		D1	D1-3	KT202027
11719-9	Elephant Island	-61.187	-54.5883	278-356		D1	D1-7	KT202037
11717-16	Elephant Island	-61.3343	-55.5277	149-160		D1	D1-3	KT202028
11717-38	Elephant Island	-61.3343	-55.5277	149-160		D1	D1-7	KT202035
11717-46	Elephant Island	-61.3343	-55.5277	149-160		D1	D1-2	KT201970
11349	South Shetlands	-62.3558	-60.7305	164-166		D1	D1-15	KT201968
11536	South Shetlands	-62.3052	-60.7687	259-253		D1	D1-25	KT202018
11740-10	South Shetlands	-62.0918	-60.5322	286-364		D1	D1-2	KT201971
11740-19	South Shetlands	-62.0918	-60.5322	286-364		D1	D1-7	KT202036
11753						D1	D1-6	KT202045
S1269						D1	D1-26	KT202029
PS61/45-5	Elephant Island	-60.9856	-55.1897	196	Polarstern 61	D1	D1-27	KT201966
IU-2007-31b(1)	Terre Adelie/George V Land	-65.8658	144.111	1096.35	CEAMARC	D1	D1-17	KT202047
IU-2007-31b(6)	Terre Adelie/George V Land	-65.8658	144.111	1096.35	CEAMARC	D1	D1-17	KT202048
IU-2007-50	Terre Adelie/George V Land	-65.9969	142.659	447.35	CEAMARC	D1	D1-17	KT202049
IU-2007-249b	Terre Adelie/George V Land	-65.7004	140.568	544.95	CEAMARC	D1	D1-23	KT202060
IU-2007-255	Terre Adelie/George V Land	-66.3426	139.994	567.75	CEAMARC	D1	D1-16	KT202046
YPM48435-2	South Orkneys	-60.4001	-46.7562	280	Yale	D1	D1-2	KT201973
YPM48435-3	South Orkneys	-60.4001	-46.7562	280	Yale	D1	D1-9	KT202024
YPM48435-4	South Orkneys	-60.4001	-46.7562	280	Yale	D1	D1-2	KT201977
YPM48435-5	South Orkneys	-60.4001	-46.7562	280	Yale	D1	D1-12	KT202012
YPM48435-6	South Orkneys	-60.4001	-46.7562	280	Yale	D1	D1-2	KT201981
YPM48435-7	South Orkneys	-60.4001	-46.7562	280	Yale	D1	D1-2	KT201979
YPM48435-8	South Orkneys	-60.4001	-46.7562	280	Yale	D1	D1-2	KT201983
YPM48435-9	South Orkneys	-60.4001	-46.7562	280	Yale	D1	D1-6	KT202050
YPM48435-12	South Orkneys	-60.4001	-46.7562	280	Yale	D1	D1-2	KT201976
YPM48435-13	South Orkneys	-60.4001	-46.7562	280	Yale	D1	D1-2	KT201978
YPM48435-15	South Orkneys	-60.4001	-46.7562	280	Yale	D1	D1-11	KT202011
YPM48435-16	South Orkneys	-60.4001	-46.7562	280	Yale	D1	D1-2	KT201982
YPM48435-17	South Orkneys	-60.4001	-46.7562	280	Yale	D1	D1-2	KT201980
YPM48435-18	South Orkneys	-60.4001	-46.7562	280	Yale	D1	D1-2	KT202044
YPM48435-19	South Orkneys	-60.4001	-46.7562	280	Yale	D1	D1-18	KT202061
YPM48435-23	South Orkneys	-60.4001	-46.7562	280	Yale	D1	D1-2	KT201975
YPM48435-24	South Orkneys	-60.4001	-46.7562	280	Yale	D1	D1-2	KT201998
YPM48435-27	South Orkneys	-60.4001	-46.7562	280	Yale	D1	D1-2	KT201984
YPM48435-30	South Orkneys	-60.4001	-46.7562	280	Yale	D1	D1-2	KT201972
YPM48435-31	South Orkneys	-60.4001	-46.7562	280	Yale	D1	D1-19	KT202014
YPM48435-34	South Orkneys	-60.4001	-46.7562	280	Yale	D1	D1-2	KT201997
YPM48435-35	South Orkneys	-60.4001	-46.7562	280	Yale	D1	D1-2	KT201985
YPM48435-38	South Orkneys	-60.4001	-46.7562	280	Yale	D1	D1-10	KT201967
YPM48435-39	South Orkneys	-60.4001	-46.7562	280	Yale	D1	D1-2	KT201991
YPM48435-40	South Orkneys	-60.4001	-46.7562	280	Yale	D1	D1-2	KT201992
YPM48435-41	South Orkneys	-60.4001	-46.7562	280	Yale	D1	D1-2	KT201994
YPM48435-43	South Orkneys	-60.4001	-46.7562	280	Yale	D1	D1-2	KT201986
YPM48435-44	South Orkneys	-60.4001	-46.7562	280	Yale	D1	D1-21	KT202016
YPM48435-45	South Orkneys	-60.4001	-46.7562	280	Yale	D1	D1-2	KT201987
YPM48435-46	South Orkneys	-60.4001	-46.7562	280	Yale	D1	D1-2	KT201988
YPM48435-47	South Orkneys	-60.4001	-46.7562	280	Yale	D1	D1-2	KT201993
YPM48435-48	South Orkneys	-60.4001	-46.7562	280	Yale	D1	D1-12	KT202013
YPM48435-49	South Orkneys	-60.4001	-46.7562	280	Yale	D1	D1-22	KT202017
YPM48435-52	South Orkneys	-60.4001	-46.7562	280	Yale	D1	D1-2	KT201989
YPM48435-54	South Orkneys	-60.4001	-46.7562	280	Yale	D1	D1-6	KT202051
YPM48435-55	South Orkneys	-60.4001	-46.7562	280	Yale	D1	D1-20	KT202015
YPM48435-56	South Orkneys	-60.4001	-46.7562	280	Yale	D1	D1-2	KT201990
YPM48435-57	South Orkneys	-60.4001	-46.7562	280	Yale	D1	D1-24	KT202055
YPM48435-58	South Orkneys	-60.4001	-46.7562	280	Yale	D1	D1-6	KT202052
YPM48435-59	South Orkneys	-60.4001	-46.7562	280	Yale	D1	D1-2	KT201995
YPM48435-60	South Orkneys	-60.4001	-46.7562	280	Yale	D1	D1-2	KT201996
YPM48435-61	South Orkneys	-60.4001	-46.7562	280	Yale	D1	D1-6	KT202053
YPM48435-63	South Orkneys	-60.4001	-46.7562	280	Yale	D1	D1-2	KT201974
YPM48435-66	South Orkneys	-60.4001	-46.7562	280	Yale	D1	D1-2	KT202006
YPM48435-68	South Orkneys	-60.4001	-46.7562	280	Yale	D1	D1-2	KT202002
YPM48435-69	South Orkneys	-60.4001	-46.7562	280	Yale	D1	D1-6	KT202054
YPM48435-70	South Orkneys	-60.4001	-46.7562	280	Yale	D1	D1-2	KT202005
YPM48435-73	South Orkneys	-60.4001	-46.7562	280	Yale	D1	D1-28	KT202019
YPM48435-74	South Orkneys	-60.4001	-46.7562	280	Yale	D1	D1-2	KT202007
YPM48435-75	South Orkneys	-60.4001	-46.7562	280	Yale	D1	D1-2	KT202001
YPM48435-76	South Orkneys	-60.4001	-46.7562	280	Yale	D1	D1-2	KT202004
YPM48435-77	South Orkneys	-60.4001	-46.7562	280	Yale	D1	D1-2	KT201999
YPM48435-79	South Orkneys	-60.4001	-46.7562	280	Yale	D1	D1-2	KT202000
YPM48435-80	South Orkneys	-60.4001	-46.7562	280	Yale	D1	D1-2	KT202003
AGT42/175-9	South Shetlands	-62.3167	-58.7	496	Polarstern 42	D1	D1-1	KT202033
AGT42/175-11	South Shetlands	-62.3167	-58.7	496	Polarstern 42	D1	D1-2	KT201969
AGT42/164-1	South Shetlands	-62.1333	-57.6667	555	Polarstern 42	D1	D1-5	KT202010
AGT42/164-2	South Shetlands	-62.1333	-57.6667	555	Polarstern 42	D1	D1-4	KT202009
AGT42/164-3	South Shetlands	-62.1333	-57.6667	555	Polarstern 42	D1	D1-3	KT202025
PM_E012					Polarstern 42	D1	D1-8	KT202022
CEA035					CEAMARC	D1	D1-14	KT202040
PS82-195.1.1	Eastern Weddell Sea	-74.5008	-34.9498	522	Polarstern 82	D1	D1-35	KT202030
PS82-195.1.2	Eastern Weddell Sea	-74.5008	-34.9498	522	Polarstern 82	D1	D1-36	KT202021
PS82-195.1.3	Eastern Weddell Sea	-74.5008	-34.9498	522	Polarstern 82	D1	D1-37	KT202034
PS82-200.1.2	Eastern Weddell Sea	-74.5795	-36.3962	426	Polarstern 82	D1	D1-36	KT202020
PS82-200.1.3	Eastern Weddell Sea	-74.5795	-36.3962	426	Polarstern 82	D1	D1-38	KT202031
PS82-200.1.4	Eastern Weddell Sea	-74.5795	-36.3962	426	Polarstern 82	D1	D1-38	KT202032
JR275-1282.1.1	Eastern Weddell Sea	-74.6769	-29.4545	580.99	James Clark Ross 275	D1	D1-13	KT202042
Ch174.2.1	Amundsen Sea	-72.7805	-104.554	496		D2	D2-3	KT202059
Ch177.20.1	Amundsen Sea	-73.7215	-103.619			D2	D2-2	KT202057
Ch215.36.2	Ross Sea	-75.3296	-176.986			D2	D2-1	KT202056
Ch260.4.1	Ross Sea	-76.2453	174.504			D2	D2-4	KT202058
Ch161.1	Amundsen Sea	-71.7524	-102.235	459		D3	D3-1	KT202063
Ch161.2	Amundsen Sea	-71.7524	-102.235	459		D3	D3-1	KT202062
Ch170.1.3	Amundsen Sea	-72.7805	-104.554	496		D3	D3-3	KT202064
Ch170.1	Amundsen Sea	-72.7805	-104.554	496		D3	D3-2	KT202066
Ch170.2	Amundsen Sea	-72.7805	-104.554	496		D3	D3-2	KT202065
Ch170.3.3	Amundsen Sea	-72.7805	-104.554	496		D3	D3-2	KT202067
59BT40-1	Bouvet	-54.3792	3.1292	465	ICEFISH	E1	E1-1	KT202069
76OT50-1	Bouvet	-54.6371	3.3046	648	ICEFISH	E1	E1-1	KT202070
76OT50-2	Bouvet	-54.6371	3.3046	648	ICEFISH	E1	E1-1	KT202068
11346	South Sandwich	-59.3831	-27.3454	926-701		E1	E1-4	KT202080
11347	South Sandwich	-59.3831	-27.3454	926-701		E1	E1-7	KT202085
11353	South Sandwich	-59.3831	-27.3454	926-701		E1	E1-1	KT202078
11361	South Sandwich	-59.3831	-27.3454	926-701		E1	E1-8	KT202086
11363	South Sandwich	-59.3936	-27.3227	110-188		E1	E1-4	KT202082
11378	South Sandwich	-59.3831	-27.3454	926-701		E1	E1-8	KT202087
11384	South Sandwich	-59.3831	-27.3454	926-701		E1	E1-6	KT202084
11509	South Sandwich	-59.3831	-27.3454	926-701		E1	E1-1	KT202077
11562	South Sandwich	-59.3831	-27.3454	926-701		E1	E1-5	KT202083
11565	South Sandwich	-59.3831	-27.3454	926-701		E1	E1-4	KT202081
11649-15	South Sandwich	-58.3773	-26.2823	153-420		E1	E1-1	KT202075
11649-17	South Sandwich	-58.3773	-26.2823	153-420		E1	E1-1	KT202076
11649-5	South Sandwich	-58.3773	-26.2823	153-420		E1	E1-1	KT202072
11649-6	South Sandwich	-58.3773	-26.2823	153-420		E1	E1-1	KT202074
11649-8	South Sandwich	-58.3773	-26.2823	153-420		E1	E1-1	KT202073
257-2.5.2	Eastern Antarctic Peninsula	-64.9125	-60.6502	158	Polarstern 77	E1	E1-3	KT202102
PS82-242.3.1	Eastern Weddell Sea	-74.6775	-39.0695	437	Polarstern 82	E1	E1-1	KT202079
IU-2007-26					CEAMARC	E1	E1-12	KT202111
IU-2007-31b(2)	Terre Adelie/George V Land	-65.8658	144.111	1096.35	CEAMARC	E1	E1-2	KT202096
IU-2007-31b(3)	Terre Adelie/George V Land	-65.8658	144.111	1096.35	CEAMARC	E1	E1-2	KT202097
IU-2007-31b(4)	Terre Adelie/George V Land	-65.8658	144.111	1096.35	CEAMARC	E1	E1-2	KT202094
IU-2007-31b(5)	Terre Adelie/George V Land	-65.8658	144.111	1096.35	CEAMARC	E1	E1-3	KT202103
IU-2007-31b(7)	Terre Adelie/George V Land	-65.8658	144.111	1096.35	CEAMARC	E1	E1-3	KT202106
IU-2007-31b(8)	Terre Adelie/George V Land	-65.8658	144.111	1096.35	CEAMARC	E1	E1-2	KT202092
IU-2007-31b(9)	Terre Adelie/George V Land	-65.8658	144.111	1096.35	CEAMARC	E1	E1-3	KT202104
IU-2007-31b(10)	Terre Adelie/George V Land	-65.8658	144.111	1096.35	CEAMARC	E1	E1-10	KT202110
IU-2007-37d	Terre Adelie/George V Land	-65.4709	139.355	799.45	CEAMARC	E1	E1-2	KT202095
IU-2007-39	Terre Adelie/George V Land	-65.9995	143.001	470.05	CEAMARC	E1	E1-2	KT202098
IU-2007-51b	Terre Adelie/George V Land	-65.9969	142.659	447.35	CEAMARC	E1	E1-3	KT202105
IU-2007-62(1)	Terre Adelie/George V Land	-66.3255	143.273	697.8	CEAMARC	E1	E1-9	KT202108
IU-2007-62(3)	Terre Adelie/George V Land	-66.3255	143.273	697.8	CEAMARC	E1	E1-2	KT202091
IU-2007-62(4)	Terre Adelie/George V Land	-66.3255	143.273	697.8	CEAMARC	E1	E1-2	KT202101
IU-2007-62(5)	Terre Adelie/George V Land	-66.3255	143.273	697.8	CEAMARC	E1	E1-11	KT202109
IU-2007-73	Terre Adelie/George V Land	-66.7455	145.002	648.3	CEAMARC	E1	E1-2	KT202093
IU-2007-248	Terre Adelie/George V Land	-65.7004	140.568	544.95	CEAMARC	E1	E1-2	KT202089
IU-2007-249g	Terre Adelie/George V Land	-65.7004	140.568	544.95	CEAMARC	E1	E1-2	KT202090
IU-2007-287	Terre Adelie/George V Land	-66.75	145.333	567-604	CEAMARC	E1	E1-2	KT202100
CEA020					CEAMARC	E1	E1-3	KT202107
CEA021					CEAMARC	E1	E1-2	KT202099
#87-20						E1	E1-2	KT202088
PS82-160.2	Eastern Weddell Sea	-74.071	-28.9532	2285	Polarstern 82	E2	E2-1	KT202114
PS82-211.1	Eastern Weddell Sea	-74.1612	-35.4193	2040	Polarstern 82	E2	E2-1	KT202113
JR275-547	Eastern Weddell Sea	‐76.1694	‐27.79659	555.26	James Clark Ross 275	E2	E2-1	KT202112
JR262-2142	South Orkneys	-60.9415	-45.2304	283.24	James Clark Ross 262	F	F-8	KT201962
11348	South Orkneys	-60.5508	-45.176	278-222		F	F-2	KT201960
11501	South Orkneys	-60.5508	-45.176	278-222		F	F-2	KT201961
AGT42/175-1	South Shetlands	-62.3167	-58.7	496	Polarstern 42	F	F-6	KT201963
AGT42/175-5	South Shetlands	-62.3167	-58.7	496	Polarstern 42	F	F-1	KT201964
286-1.5	Eastern Weddell Sea	-70.844	-10.6018	248	Polarstern 77	F	F-3	KT201957
JR275-1344.1.2	Eastern Weddell Sea	‐74.7067	‐29.50822	410	James Clark Ross 275	F	F-7	KT201959
PS82-234.1	Eastern Weddell Sea	-74.2755	-37.8577	882	Polarstern 82	F	F-3	KT201958
IU-2007-41a	Terre Adelie/George V Land	-66.45	140.533	855-1204	CEAMARC	F	F-4	KT201965
Ch214.1.1	Ross Sea	-75.3296	-176.986			G	G-6	KT201800
Ch214.10.11	Ross Sea	-75.3296	-176.986			G	G-8	KT201803
Ch214.4.1	Ross Sea	-75.3296	-176.986			G	G-8	KT201804
Ch214.7.11	Ross Sea	-75.3296	-176.986			G	G-7	KT201801
Ch215.12.2	Ross Sea	-75.3296	-176.986			G	G-7	KT201802
11471	South Orkneys	-60.5508	-45.176	278-222		G	G-5	KT201812
11475	South Orkneys	-60.5508	-45.176	278-222		G	G-4	KT201814
11444	South Orkneys	-60.5508	-45.176	278-222		G	G-4	KT201811
11740-2	South Shetlands	-62.0918	-60.5322	286-364		G	G-3	KT201810
257-2.5.7	Eastern Antarctic Peninsula	-64.9125	-60.6502	158	Polarstern 77	G	G-2	KT201806
260-6.3	Eastern Weddell Sea	-70.8427	-10.6033	252	Polarstern 77	G	G-1	KT201805
260-6.7	Eastern Weddell Sea	-70.8427	-10.6033	252	Polarstern 77	G	G-2	KT201807
PS82-242.3.2	Eastern Weddell Sea	-74.6775	-39.0695	437	Polarstern 82	G	G-2	KT201809
PS82-244.3	Eastern Weddell Sea	-74.8157	-39.7035	416	Polarstern 82	G	G-10	KT201813
POLA20080517						G	G-2	KT201808
Ch133.3.1	Western Antarctic Peninsula	-65.6641	-68.0371			H	H-1	KT201795
Ch232.1.1	Ross Sea	-76.3412	-170.851			H	H-4	KT201798
Ch232.2.1	Ross Sea	-76.3412	-170.851			H	H-4	KT201799
11740-1	South Shetlands	-62.0918	-60.5322	286-364		H	H-1	KT201793
11740-11	South Shetlands	-62.0918	-60.5322	286-364		H	H-2	KT201796
11740-12	South Shetlands	-62.0918	-60.5322	286-364		H	H-1	KT201794
11740-7	South Shetlands	-62.0918	-60.5322	286-364		H	H-3	KT201797
Ch133.2.1	Western Antarctic Peninsula	-65.6641	-68.0371			I	I-7	KT201791
11453	Bransfield Strait	-62.8648	-57.2107	161-163		I	I-7	KT201774
11719-1	Elephant Island	-61.187	-54.5883	278-356		I	I-7	KT201766
11719-10	Elephant Island	-61.187	-54.5883	278-356		I	I-7	KT201767
11719-12	Elephant Island	-61.187	-54.5883	278-356		I	I-9	KT201752
11719-3	Elephant Island	-61.187	-54.5883	278-356		I	I-12	KT201790
11513	South Orkneys	-60.5508	-45.176	278-222		I	I-7	KT201771
11352	South Shetlands	-62.3558	-60.7305	164-166		I	I-7	KT201769
11362	South Shetlands	-62.3558	-60.7305	164-166		I	I-7	KT201770
11472	South Shetlands	-62.3558	-60.7305	164-166		I	I-7	KT201765
11740-13	South Shetlands	-62.0918	-60.5322	286-364		I	I-7	KT201759
11740-14	South Shetlands	-62.0918	-60.5322	286-364		I	I-7	KT201760
11740-15	South Shetlands	-62.0918	-60.5322	286-364		I	I-7	KT201755
11740-16	South Shetlands	-62.0918	-60.5322	286-364		I	I-9	KT201750
11740-17	South Shetlands	-62.0918	-60.5322	286-364		I	I-10	KT201782
11740-18	South Shetlands	-62.0918	-60.5322	286-364		I	I-7	KT201756
11740-20	South Shetlands	-62.0918	-60.5322	286-364		I	I-7	KT201757
11740-21	South Shetlands	-62.0918	-60.5322	286-364		I	I-7	KT201758
11740-22	South Shetlands	-62.0918	-60.5322	286-364		I	I-7	KT201761
11740-3	South Shetlands	-62.0918	-60.5322	286-364		I	I-7	KT201762
11740-4	South Shetlands	-62.0918	-60.5322	286-364		I	I-9	KT201751
11740-5	South Shetlands	-62.0918	-60.5322	286-364		I	I-8	KT201781
11740-6	South Shetlands	-62.0918	-60.5322	286-364		I	I-11	KT201753
11740-8	South Shetlands	-62.0918	-60.5322	286-364		I	I-7	KT201763
11740-9	South Shetlands	-62.0918	-60.5322	286-364		I	I-7	KT201764
S5796	South Shetlands	-62.3558	-60.7305	164-166		I	I-7	KT201772
S5798	South Shetlands	-62.3558	-60.7305	164-166		I	I-7	KT201773
S5834	South Shetlands	-62.3558	-60.7305	164-166		I	I-11	KT201754
260-6.1	Eastern Weddell Sea	-70.8427	-10.6033	252	Polarstern 77	I	I-6	KT201739
260-6.2	Eastern Weddell Sea	-70.8427	-10.6033	252	Polarstern 77	I	I-6	KT201742
260-6.4	Eastern Weddell Sea	-70.8427	-10.6033	252	Polarstern 77	I	I-3	KT201745
260-6.5	Eastern Weddell Sea	-70.8427	-10.6033	252	Polarstern 77	I	I-3	KT201747
260-6.6	Eastern Weddell Sea	-70.8427	-10.6033	252	Polarstern 77	I	I-5	KT201733
260-6.8	Eastern Weddell Sea	-70.8427	-10.6033	252	Polarstern 77	I	I-3	KT201746
260-6.9	Eastern Weddell Sea	-70.8427	-10.6033	252	Polarstern 77	I	I-5	KT201784
260-6.10	Eastern Weddell Sea	-70.8427	-10.6033	252	Polarstern 77	I	I-3	KT201748
260-6.11	Eastern Weddell Sea	-70.8427	-10.6033	252	Polarstern 77	I	I-5	KT201734
260-6.14	Eastern Weddell Sea	-70.8427	-10.6033	252	Polarstern 77	I	I-5	KT201735
260-6.15	Eastern Weddell Sea	-70.8427	-10.6033	252	Polarstern 77	I	I-3	KT201749
260-6.16	Eastern Weddell Sea	-70.8427	-10.6033	252	Polarstern 77	I	I-1	KT201744
260-6.17	Eastern Weddell Sea	-70.8427	-10.6033	252	Polarstern 77	I	I-5	KT201736
260-6.20	Eastern Weddell Sea	-70.8427	-10.6033	252	Polarstern 77	I	I-4	KT201783
260-6.22	Eastern Weddell Sea	-70.8427	-10.6033	252	Polarstern 77	I	I-6	KT201740
260-6.23	Eastern Weddell Sea	-70.8427	-10.6033	252	Polarstern 77	I	I-6	KT201743
291-1.6	Eastern Weddell Sea	-70.8417	-10.5873	268	Polarstern 77	I	I-6	KT201741
292-2.4	Eastern Weddell Sea	-70.8448	-10.5918	252	Polarstern 77	I	I-5	KT201737
PS82-12.1.1	Eastern Weddell Sea	-74.5905	-28.4292	1415	Polarstern 82	I	I-6	KT201789
PS82-12.1.2	Eastern Weddell Sea	-74.5905	-28.4292	1415	Polarstern 82	I	I-5	KT201786
PS82-12.1.3	Eastern Weddell Sea	-74.5905	-28.4292	1415	Polarstern 82	I	I-5	KT201785
PS82-174.1.1	Eastern Weddell Sea	-74.5043	-31.0018	530	Polarstern 82	I	I-5	KT201787
PS82-229.2.2	Eastern Weddell Sea	-74.328	-37.8028	553	Polarstern 82	I	I-5	KT201788
0326-2					Polarstern 77	I	I-5	KT201738
YPM48435-1	South Orkneys	-60.4001	-46.7562	280	Yale	I	I-7	KT201775
YPM48435-26	South Orkneys	-60.4001	-46.7562	280	Yale	I	I-7	KT201776
YPM48435-33	South Orkneys	-60.4001	-46.7562	280	Yale	I	I-7	KT201777
YPM48435-36	South Orkneys	-60.4001	-46.7562	280	Yale	I	I-7	KT201778
YPM48435-51	South Orkneys	-60.4001	-46.7562	280	Yale	I	I-7	KT201779
YPM48435-53	South Orkneys	-60.4001	-46.7562	280	Yale	I	I-7	KT201780
YPM48435-65	South Orkneys	-60.4001	-46.7562	280	Yale	I	I-14	KT201792
IU-2013-15811	Terre Adelie				REVOLTA	I	I-13	KT201731
CEA087					CEAMARC	N1	N1-1	KT202135
CEA088					CEAMARC	N1	N1-1	KT202134
CEA089					CEAMARC	N1	N1-2	KT202136
Ch215.16.2	Ross Sea	-75.3296	-176.986			N2	N2-4	KT202122
Ch233.1.1	Ross Sea	-76.3412	-170.851			N2	N2-4	KT202123
286-1.3.2	Eastern Weddell Sea	-70.844	-10.6018	248	Polarstern 77	N2	N2-1	KT202124
03-132-2	Eastern Weddell Sea	-71.105	-11.534	175	Polarstern 65	N2	N2-2	KT202125
03-132-5	Eastern Weddell Sea	-71.105	-11.534	175	Polarstern 65	N2	N2-2	KT202126
IU-2007-152	Terre Adelie/George V Land	-66.5581	142.647	261.55	CEAMARC	N2	N2-3	KT202128
CEA04	Terre Adelie	-66.1592	140.657	212.15	CEAMARC	N2	N2-3	KT202127
257-2.5.1	Eastern Antarctic Peninsula	-64.9125	-60.6502	158	Polarstern 77	N3	N3-1	KT202129
257-2.5.3	Eastern Antarctic Peninsula	-64.9125	-60.6502	158	Polarstern 77	N3	N3-1	KT202130
PS77-256.2.5.1	Eastern Antarctic Peninsula	-64.8972	-60.4052	441	Polarstern 77	N3	N3-1	KT202132
PS77-256.2.5.2	Eastern Antarctic Peninsula	-64.8972	-60.4052	441	Polarstern 77	N3	N3-1	KT202133
AGT42/164-4	South Shetlands	-62.1333	-57.6667	555	Polarstern 42	N3	N3-1	KT202131
Ch260.5.1	Ross Sea	-76.2453	174.504			O	O-2	KT202137
AGT42/175-2	South Shetlands	-62.3167	-58.7	496	Polarstern 42	O	O-1	KT202139
AGT42/175-8	South Shetlands	-62.3167	-58.7	496	Polarstern 42	O	O-1	KT202140
JR275-1530.5	Eastern Weddell Sea	-75.2495	-29.0271	392.2	James Clark Ross 275	O	O-3	KT202138
Ch167.1	Amundsen Sea	-72.4825	-104.563			australis		KT202206
C14	Western Antarctic Peninsula					australis		KT202204
248-3.1	Eastern Antarctic Peninsula	-65.9282	-60.3345	429	Polarstern 77	australis		KT202201
260-6.2	Eastern Weddell Sea	-70.8427	-10.6033	252	Polarstern 77	australis		KT202195
286-1.1.1	Eastern Weddell Sea	-70.844	-10.6018	248	Polarstern 77	australis		KT202196
292-2.2	Eastern Weddell Sea	-70.8448	-10.5918	252	Polarstern 77	australis		KT202194
300-1.1	Eastern Weddell Sea	-70.8413	-10.588	268	Polarstern 77	australis		KT202190
301-1.1.1	Eastern Weddell Sea	-70.8498	-10.5872	227	Polarstern 77	australis		KT202192
301-1.1.2	Eastern Weddell Sea	-70.8498	-10.5872	227	Polarstern 77	australis		KT202197
308-1.3	Eastern Weddell Sea	-70.855	-10.5892	224	Polarstern 77	australis		KT202191
308-1.5	Eastern Weddell Sea	-70.855	-10.5892	224	Polarstern 77	australis		KT202193
IU-2007-35f	Terre Adelie/George V Land	-67.0523	144.667	197.75	CEAMARC	australis		KT202205
IU-2013-15803	Terre Adelie/George V Land				REVOLTA	australis		KT202200
IU-2013-15804	Terre Adelie/George V Land				REVOLTA	australis		KT202199
IU-2013-15806	Terre Adelie/George V Land				REVOLTA	australis		KT202208
IU-2013-15807	Terre Adelie/George V Land				REVOLTA	australis		KT202198
PM_E002	Elephant Island	-60.9333	-55.7	136	ICEFISH	australis		KT202202
PM_E004					ICEFISH	australis		KT202203
PM_E005					ICEFISH	australis		KT202186
WOO0054						australis		KT202207
226-7.2	Eastern Antarctic Peninsula	-64.914	-60.6105	216	Polarstern 77	bouvetensis		KT201724
59BT40	Bouvet				Polarstern 42	bouvetensis		KT201727
59OT45	Bouvet				Polarstern 42	bouvetensis		KT201721
66OT97	Bouvet				Polarstern 42	bouvetensis		KT201723
81OT58	Bouvet				Polarstern 42	bouvetensis		KT201726
PQ_E007	Bouvet				Polarstern 42	bouvetensis		KT201717
PQ_E008	Bouvet				Polarstern 42	bouvetensis		KT201722
PQ_E010	Bouvet				Polarstern 42	bouvetensis		KT201724
PQ_E011	Bouvet				Polarstern 42	bouvetensis		KT201718
PQ_E012	Bouvet				Polarstern 42	bouvetensis		KT201719
PR_E003	Bouvet				Polarstern 42	bouvetensis		KT201729
PR_E004	Bouvet				Polarstern 42	bouvetensis		KT201725
PR_E005	Bouvet				Polarstern 42	bouvetensis		KT201720
PS_E010	Bouvet				Polarstern 42	bouvetensis		KT201728
IU-2007-4794	Kerguelen	-46.9833	70.45	425-445	POKER	C. sp.		KT201695
IU-2007-4852	Kerguelen	-50.1833	69.8833	225-258	POKER	C. sp.		KT201696
CEA010					CEAMARC	C. sp.		KT202183
260-6.1	Eastern Weddell Sea	-70.8427	-10.6033	252	Polarstern 77	cf. scotti		KT202178
291-1.1.1	Eastern Weddell Sea	-70.8417	-10.5873	268	Polarstern 77	cf. scotti		KT202182
291-1.1.2	Eastern Weddell Sea	-70.8417	-10.5873	268	Polarstern 77	cf. scotti		KT202181
291-1.1.3	Eastern Weddell Sea	-70.8417	-10.5873	268	Polarstern 77	cf. scotti		KT202177
291-1.1.4	Eastern Weddell Sea	-70.8417	-10.5873	268	Polarstern 77	cf. scotti		KT202179
292-2.1	Eastern Weddell Sea	-70.8448	-10.5918	252	Polarstern 77	cf. scotti		KT202180
POLA20080521						colossea		KT202231
286-1.2	Eastern Weddell Sea	-70.844	-10.6018	248	Polarstern 77	Decolopoda		KT202184
292-2.3	Eastern Weddell Sea	-70.8448	-10.5918	252	Polarstern 77	Decolopoda		KT202186
301-1.3	Eastern Weddell Sea	-70.8498	-10.5872	227	Polarstern 77	Decolopoda		KT202187
308-1.1	Eastern Weddell Sea	-70.855	-10.5892	224	Polarstern 77	Decolopoda		KT202188
IU-2007-5035	Kerguelen	-48.5333	70.8833	126-132	POKER	Decolopoda		KT202182
233-3.1.1	Eastern Antarctic Peninsula	-65.5577	-61.6215	324	Polarstern 77	drakei		KT201715
233-3.1.2	Eastern Antarctic Peninsula	-65.5577	-61.6215	324	Polarstern 77	drakei		KT201714
257-2.5	Eastern Antarctic Peninsula	-64.9125	-60.6502	158	Polarstern 77	drakei		KT201716
AGT42/164	South Shetlands	-62.1333	-57.6667	555	Polarstern 42	glacialis		KT202214
AGT42/175-7	South Shetlands	-62.3167	-58.7	496	Polarstern 42	glacialis		KT202212
257-2.4	Eastern Antarctic Peninsula	-64.9125	-60.6502	158	Polarstern 77	glacialis		KT202213
300-1.4	Eastern Weddell Sea	-70.8413	-10.588	268	Polarstern 77	glacialis		KT202215
211-5.1	Shag Rocks	-53.4088	-42.6783	317	Polarstern 77	glacialis		KT202218
211-6.3.2	Shag Rocks	-53.4135	-42.6672	315	Polarstern 77	glacialis		KT202225
29OT27-1	Shag Rocks	-53.4608	-41.2613	191	ICEFISH	glacialis		KT202227
29OT27-2	Shag Rocks	-53.4608	-41.2613	191	ICEFISH	glacialis		KT202221
30BT14-2	Shag Rocks	-53.3343	-41.48	146	ICEFISH	glacialis		KT202222
PR_E006	Shag Rocks	-53.4612	-41.2606	193	ICEFISH	glacialis		KT202216
PR_E010	Shag Rocks	-53.4654	-41.2242	195	ICEFISH	glacialis		KT202226
PS_E011	Shag Rocks	-53.4612	-41.2606	193	ICEFISH	glacialis		KT202228
45BT24	South Georgia	-54.25	-35.55	100	ICEFISH	glacialis		KT202217
JR262-207	South Georgia	-54.1053	-35.5342	131.72	James Clark Ross 262	glacialis		KT202229
JR262-354	South Georgia	-54.6555	-34.9698	271.57	James Clark Ross 262	glacialis		KT202223
JR262-0806.2	South Georgia	-55.1688	-35.4855	128.92	James Clark Ross 262	glacialis		KT202219
JR262-1411.2	South Georgia	-54.9368	-37.2588	217.08	James Clark Ross 262	glacialis		KT202220
JR262-1542	South Georgia	-54.4024	-37.3685	188.02	James Clark Ross 262	glacialis		KT202224
IU-2013-15805	Terre Adélie				REVOLTA	glacialis		KT202210
IU-2013-15808	Terre Adélie				REVOLTA	glacialis		KT202209
IU-2013-15812	Terre Adélie				REVOLTA	glacialis		KT202211
POLA20080516						near colossea		KT202230
Ch230.1.2	Ross Sea	-76.3412	-170.851			near HM381711		KT202175
Ch230.1	Ross Sea	-76.3412	-170.851			near HM381711		KT202176
Ch157.1	Bellingshausen Sea	-70.842	-95.4112			near tortipalpis		KT202147
Ch158.1	Bellingshausen Sea	-70.842	-95.4112			near tortipalpis		KT202144
Ch164.1	Amundsen Sea	-71.7524	-102.235	459		near tortipalpis		KT202148
Ch174.1	Amundsen Sea	-72.7805	-104.554	496		near tortipalpis		KT202146
Ch178.2.1	Amundsen Sea	-73.7215	-103.619			near tortipalpis		KT202145
Ch180.1.2	Amundsen Sea	-72.2402	-103.596			near tortipalpis		KT202149
Ch180.1	Amundsen Sea	-72.2402	-103.596			near tortipalpis		KT202150
Ch204.1.1	Marie Byrd Land	-73.4985	-129.919			near tortipalpis		KT202151
C12	Western Antarctic Peninsula					near tortipalpis		KT202141
265-2.1	Eastern Weddell Sea	-70.789	-10.6732		Polarstern 77	near tortipalpis		KT202154
POLA20080523						near tortipalpis		KT202153
IU-2007-4795	Kerguelen	-48.4	70.6	119-124	POKER	robusta		KT201701
IU-2007-4797	Kerguelen	-48.4	70.6	119-124	POKER	robusta		KT201707
IU-2007-4798	Kerguelen	-48.4	70.6	119-124	POKER	robusta		KT201703
IU-2007-4800	Kerguelen	-48.4	70.6	119-124	POKER	robusta		KT201698
IU-2007-4842	Kerguelen	-47.5667	70.3167	161-162	POKER	robusta		KT201700
IU-2007-4870	Kerguelen	-50.45	71.7	585-589	POKER	robusta		KT201708
IU-2007-4902	Kerguelen	-47.5333	69.7	179-180	POKER	robusta		KT201706
IU-2007-5039	Kerguelen	-48.6667	70.3833	117-118	POKER	robusta		KT201702
IU-2007-5043	Kerguelen	-48.8	70.15	103-104	POKER	robusta		KT201697
IU-2007-5044	Kerguelen	-48.8	70.15	103-104	POKER	robusta		KT201699
IU-2007-5058	Kerguelen	-48.1833	70.15	133-139	POKER	robusta		KT201704
IU-2007-5063	Kerguelen	-48.5333	70.5833	114-117	POKER	robusta		KT201705
IU-2007-5069	Kerguelen	-48.95	69.9833	100-103	POKER	robusta		KT201709
226-7.3	Eastern Antarctic Peninsula	-64.914	-60.6105	216	Polarstern 77	robusta		KT201710
257-2.1	Eastern Antarctic Peninsula	-64.9125	-60.6502	158	Polarstern 77	robusta		KT201711
Ch126.1	Western Antarctic Peninsula	-67.7268	-69.3017			robusta		KT201712
Ch231.1	Ross Sea	-76.3412	-170.851			robusta		KT201713
Ch102.31	Western Antarctic Peninsula	-63.6691	-61.1675			scotti		KT202174
Ch118.11	Western Antarctic Peninsula	-64.1387	-62.76			scotti		KT202161
11413	South Georgia	-55.0387	-35.4347	124-125		scotti		KT202158
11544	South Georgia	-55.0515	-35.3953	119		scotti		KT202156
11550	South Georgia	-55.0515	-35.3953	119		scotti		KT202160
11456	South Georgia	-55.0515	-35.3953	119		scotti		KT202172
11430	South Sandwich			226-344		scotti		KT202157
11433	South Sandwich			235-283		scotti		KT202159
PB_E004	South Sandwich	-57.0567	-26.7483	130	ICEFISH	scotti		KT202167
PJ_E010	South Georgia	-55.0661	-35.2417	117	ICEFISH	scotti		KT202164
PL_E001	South Georgia	-55.0661	-35.2417	117	ICEFISH	scotti		KT202168
PL_E002	South Georgia	-55.0661	-35.2417	117	ICEFISH	scotti		KT202163
PL_E006	South Georgia	-55.0661	-35.2417	117	ICEFISH	scotti		KT202165
PL_E007	South Georgia	-55.0661	-35.2417	117	ICEFISH	scotti		KT202166
PL_E012	South Georgia	-55.0661	-35.2417	117	ICEFISH	scotti		KT202162
JR262-0749.4	South Georgia	-55.1688	-35.4855	128.92	James Clark Ross 262	scotti		KT202169
JR262-1517.2.1	South Georgia	-54.396	-37.3748		James Clark Ross 262	scotti		KT202170
JR262-1517.2.4	South Georgia	-54.396	-37.3748		James Clark Ross 262	scotti		KT202173
JR262-1572	South Georgia	-54.396	-37.3841	174.98	James Clark Ross 262	scotti		KT202171
CEA023					CEAMARC	tortipalpis		KT202152
PN_E003	South Shetlands	-61.7667	-57.5333	343	Polarstern 42	tortipalpis		KT202142
PN_E005	South Shetlands	-61.7667	-57.5333	343	Polarstern 42	tortipalpis		KT202143
