# Supplementary material for: Regional differentiation and extensive hybridization between mitochondrial clades of the Southern Ocean giant sea spider Colossendeis megalonyx
Source: R Soc Open Sci. 2015 Jul 29;2(7):140424. doi: 10.1098/rsos.140424 (PMC4632570; doi:10.1098/rsos.140424)
Supplement: ESM2: GenBank sequences included in this study [file rsos140424supp2.xlsx]

## Sheet: Blatt1
"Regional differentiation and extensive hybridisation between mitochondrial clades of the Southern Ocean giant sea spider Colossendeis megalonyx"
Dietz et al. (2015) Royal Society Open Science
Electronic Supporting Material 2: GenBank sequences included in this study
number	region	lat	long	clade	haplotypes
AF259659	"Wales"			A	A-37
GQ328965				A	A-2
GQ387007				A	A-2
GQ387008				A	A-10
GQ387009				A	A-38
HM381694	Elephant Island	-61.009	-55.851	A	A-2
HM381696	Elephant Island	-61.041	-55.767	A	A-2
HM381697	Elephant Island	-61.041	-55.767	A	A-2
HM381698	Elephant Island	-60.967	-55.918	A	A-2
HM426357	South Sandwich	-59.47	-27.278	A	A-2
HQ970454	Elephant Island	-61.13	-56.167	A	A-2
HQ970456	Elephant Island	-61.13	-56.167	A	A-2
GQ387010				B	B-3
GQ387011				B	B-5
GQ387012				B	B-6
GQ387013				B	B-1
GQ387014				B	B-2
GQ387015				B	B-4
HM426343	Falklands	-54.52	-56.149	B	B-1
KF603930	Falklands	-51.0967	-61.7333	B	B-3
KF603931	Falklands	-51.0967	-61.7333	B	B-2
KF603933	Falklands	-51.0967	-61.7333	B	B-1
GQ387016				C	C-2
GQ387017				C	C-1
GQ387018				D1	D1-33
GQ387019				D1	D1-34
GQ387020				D1	D1-2
GQ387021				D1	D1-3
GQ387022				D1	D1-31
GQ387023				D1	D1-32
GQ387024				D1	D1-7
GQ387025				D1	D1-13
HM381695	Elephant Island	-61.009	-55.851	D1	D1-15
FJ969357	Balleny Islands	-66.2162	162.441	D2	D2-5
HQ970336				D3	D3-4
GQ387026				E1	E1-1
HQ970299	Terre Adelie	-67.047	145.151	E1	E1-2
FJ969356	Ross Sea	-71.5307	171.3	F	F-5
GQ387027				F	F-1
GQ387028				F	F-3
HQ970455	Elephant Island	-61.13	-56.167	G	G-9
FJ969358	Balleny Islands	-66.3655	162.575	H	H-4
HM426347	South Shetlands	-62.525	-61.827	H	H-5
HQ970298	Ross Sea	-76.594	176.828	H	H-6
HM426328	Eastern Weddell Sea	-70.942	-10.53	I	I-5
HM426330	South Shetlands	-62.525	-61.827	I	I-7
HM426348	South Shetlands	-62.525	-61.827	I	I-7
HM426359	Eastern Weddell Sea	-71.119	-11.437	I	I-5
HM432395	Eastern Weddell Sea	-70.835	-10.579	I	I-3
HM432407	Eastern Weddell Sea	-70.946	-10.519	I	I-3
HM432408	Eastern Weddell Sea	-70.946	-10.519	I	I-5
HM432410	Eastern Weddell Sea	-70.946	-10.519	I	I-5
HM432411	Eastern Weddell Sea	-70.946	-10.519	I	I-5
HM426390	Scott Seamounts	-67.6243	-178.886	J	J-1
HM381710	Terre Adelie	-66.739	144.307	K	K-1
HM426341	South Orkneys	-61.096	-47.088	K	K-2
HM432366	Eastern Weddell Sea	-71.119	-11.437	L	L-1
HM432371	Eastern Weddell Sea	-71.119	-11.437	L	L-1
KF603932	Chile	-36.4002	-73.7179	M	M-1
HQ970327	British Columbia			angusta
HQ970328	British Columbia			angusta
KC462557	North Atlantic			angusta
KC462558	North Atlantic			angusta
KC462559	North Atlantic			angusta
KC462560	North Atlantic			angusta
KC462561	North Atlantic			angusta
KC462562	North Atlantic			angusta
KC462563	North Atlantic			angusta
KC462564	North Atlantic			angusta
KC462565	North Atlantic			angusta
FJ969355	Ross Sea	-71.7658	171.167	australis
GQ387002				australis
GQ387003				australis
HM381684	Elephant Island	-60.881	-55.489	australis
HM381701	Terre Adelie	-66.389	140.429	australis
HM426408				australis
HM426436	Ross Sea	-74.5817	170.25	australis
HM432385	Eastern Weddell Sea	-71.105	-11.534	australis
HM432387	Eastern Weddell Sea	-71.105	-11.534	australis
HM432393	Eastern Weddell Sea	-70.835	-10.579	australis
HM432409	Eastern Weddell Sea	-70.946	-10.519	australis
HM432427	Ross Sea	-74.5905	170.276	australis
HM426194	Eastern Weddell Sea	-71.081	-11.537	bouvetensis
HM426263	South Sandwich	-57.671	-26.466	bouvetensis
HM426326	Eastern Weddell Sea	-71.105	-11.534	bouvetensis
HM426327	Eastern Weddell Sea	-71.105	-11.534	bouvetensis
HM426374	Ross Sea	-76.1931	176.296	bouvetensis
HM426375	Ross Sea	-76.202	176.248	bouvetensis
HM426381	Ross Sea	-72.5903	175.342	bouvetensis
HM426382	Ross Sea	-72.5903	175.342	bouvetensis
HM426383	Ross Sea	-73.1245	174.32	bouvetensis
HM426389	Ross Sea	-76.594	176.828	bouvetensis
HM426401	Ross Sea	-73.2482	178.724	bouvetensis
HM426402	Ross Sea	-72.3395	175.532	bouvetensis
HM426411	Ross Sea	-75.6242	167.321	bouvetensis
HM426433	Ross Sea	-72.0235	173.18	bouvetensis
HM426434	Ross Sea	-74.1112	170.796	bouvetensis
HM432368	Eastern Weddell Sea	-71.119	-11.437	bouvetensis
HM432388	Eastern Weddell Sea	-71.105	-11.534	bouvetensis
HM432391	South Sandwich	-57.677	-26.424	bouvetensis
HM432397	Eastern Weddell Sea	-70.835	-10.579	bouvetensis
FJ862877				C.sp.
HM426312	Eastern Weddell Sea	-67.521	-0.006	C.sp.
HM432428	New Zealand	-48.532	164.947	C.sp.
HM432466	USA			C.sp.
HQ970329	British Columbia			C.sp.
HQ970330	British Columbia			C.sp.
HM381711	Terre Adelie	-65.707	140.597	cf. scotti
HM432396	Eastern Weddell Sea	-70.835	-10.579	cf. scotti
HQ970305	Terre Adelie	-65.707	140.597	cf. scotti
FJ716624	California	36.61	-122.43	colossea
FJ716626	California	36.61	-122.43	colossea
HM432376	South Sandwich	-58.414	-25.014	colossea
HM432377	South Sandwich	-58.414	-25.014	colossea
HM432380	South Sandwich	-58.414	-25.014	colossea
DQ390063	South Shetlands			Decolopoda
FJ969359	Ross Sea	-71.3092	170.45	Decolopoda
FJ969360	Ross Sea	-71.622	171.923	Decolopoda
GQ386993				Decolopoda
GQ386994				Decolopoda
GQ386995				Decolopoda
GQ386996				Decolopoda
HM381683	Elephant Island	-60.881	-55.489	Decolopoda
HM381685	Elephant Island	-61.011	-55.775	Decolopoda
HM381686	Elephant Island	-61.007	-55.886	Decolopoda
HM381687	Elephant Island	-61.333	-56.007	Decolopoda
HM381688	Elephant Island	-62.244	-55.309	Decolopoda
HM426331	South Orkneys	-60.735	-46.5	Decolopoda
HM426358	South Shetlands	-62.879	-60.999	Decolopoda
HM426400	Ross Sea	-74.5817	170.25	Decolopoda
HM426427	Ross Sea	-75.6217	169.805	Decolopoda
HM431643	Western Antarctic Peninsula	-68.186	-67.595	Decolopoda
HM432400	Elephant Island	-61.334	-55.195	Decolopoda
HM432415	South Orkneys	-61.001	-45.865	Decolopoda
HQ970302	Terre Adelie	-67.047	145.151	Decolopoda
GQ386992				Dodecolopoda
HM381693	Elephant Island	-61.027	-55.94	Dodecolopoda
HM381713	Terre Adelie	-66.003	142.952	Dodecolopoda
HQ970308	Terre Adelie	-65.707	140.597	Dodecolopoda
GQ386997				glacialis
GQ386998				glacialis
HM381674	Ross Sea	-74.7	164.1	glacialis
HM381691	Elephant Island	-61.17	-56.006	glacialis
HM381692	South Shetlands	-62.491	-61.422	glacialis
HM426185	South Georgia	-53.611	-37.878	glacialis
HM432370	Eastern Weddell Sea	-71.119	-11.437	glacialis
FJ716625	California	36.61	-122.43	japonica
FJ716627	California	36.61	-122.43	japonica
HM426309	Weddell Sea Basin	-64.989	-43.035	japonica
FJ862873				macerrima
HM432426				macerrima
JN018213				macerrima
KF603928	Chile	-45.9079	-75.6004	macerrima
KF603929	Chile	-45.9079	-75.6004	macerrima
HM426361	Eastern Weddell Sea	-69.408	-5.323	near colossea
HM432461	Australia	-35.5238	117.213	near colossea
HM432394	Eastern Weddell Sea	-70.835	-10.579	near tortipalpis
HM432412	South Sandwich	-58.267	-24.896	near tortipalpis
FJ862872				Rhopalorhynchus
GQ386999				robusta
GQ387000				robusta
HM381689	Elephant Island	-61.011	-55.775	robusta
HM381690	Elephant Island	-61.016	-55.94	robusta
HM426429	Ross Sea	-74.5905	170.276	robusta
HM432386	Eastern Weddell Sea	-71.105	-11.534	robusta
HM432414	South Orkneys	-61.001	-45.865	robusta
HM432416	South Orkneys	-61.001	-45.865	robusta
GQ387001				scoresbii
KF603934	Falklands	-51.28	-62.9633	scoresbii
KF603935	Falklands	-50.675	-62.435	scoresbii
KF603936	Falklands	-51.0967	-61.7333	scoresbii
GQ387004				scotti
GQ387005				scotti
GQ387006				scotti
HM381699	Elephant Island	-60.986	-55.786	scotti
HM432417	South Orkneys	-61.001	-45.865	scotti
DQ390078				stramenti
DQ390061				tenera
KC462566	North Atlantic			tenera
HM426377	Ross Sea	-73.1245	174.32	tortipalpis
HM426379	Ross Sea	-72.5903	175.342	tortipalpis
HM426380	Ross Sea	-72.5903	175.342	tortipalpis
HM426430	Ross Sea	-73.1245	174.32	tortipalpis
HM426431	Ross Sea	-73.1245	174.32	tortipalpis
HM426432	Ross Sea	-73.1245	174.32	tortipalpis
HQ970301	Terre Adelie	-66.321	144.309	tortipalpis
HQ970306	Terre Adelie	-65.707	140.597	tortipalpis
